# Supplementary material for: Courtship behavior and identification of a sex pheromone in Ibalia leucospoides (Hymenoptera: Ibaliidae), a larval parasitoid of Sirex noctilio (Hymenoptera: Siricidae)
Source: PeerJ. 2021 Nov 4;9:e12266. doi: 10.7717/peerj.12266 (PMC8572519; doi:10.7717/peerj.12266)
Supplement: Supplemental Information 1 [file peerj-09-12266-s001.xlsx]

## Sheet: Raw data
	Ratio of responsive/total		Number of responses			Total of responsive	Total # wasps tested	% responsive wasps
Stimuli (1 vs 2)	Stimulus 1	Stimulus 2	Stimulus 1	Stimulus 2	No Response	wasps
							Total	Res%
Blend6 vs DCM	-0.433333	0.566667	13	17	15	30	45	66.6667
Blend5 vs DCM	-0.6	0.4	18	12	6	30	36	83.3333
Blend4 vs DCM	-0.47619	0.52381	10	11	12	21	33	63.6364
Blend3 vs DCM	-0.511628	0.488372	22	21	4	43	47	91.4894
Blend2 vs DCM	-0.657895	0.342105	25	13	12	38	50	76
Blend1 vs DCM	-0.736842	0.263158	14	5	12	19	31	61.2903
Blend1 vs Blend2	-0.695652	0.304348	16	7	12	23	35	65.7143
FBW vs Blend1	-0.526316	0.473684	10	9	2	19	21	90.4762
MBW vs DCM	-0.538462	0.461538	14	12	12	26	38	68.4211
FBW vs DCM	-0.666667	0.333333	30	15	10	45	55	81.8182
Blend1 = (Z,Z) 6,9, heptadecadiene. Tricosane. Pentacosane. Hexacosane. Heptacosane
Blend2 = Tricosane. Pentacosane. Hexacosane. Heptacosane
Blend3 = Pentacosane. Hexacosane. Heptacosane
Blend4 = Tricosane. Hexacosane. Heptacosane
Blend5 = Tricosane. Pentacosane. Heptacosane
Blend6 = Tricosane. Pentacosane. Hexacosane.
DCM = dichloromethane solvent
FBW = female body wash
MBW = male body wash
