# Supplementary material for: Courtship behavior and identification of a sex pheromone in Ibalia leucospoides (Hymenoptera: Ibaliidae), a larval parasitoid of Sirex noctilio (Hymenoptera: Siricidae)
Source: PeerJ. 2021 Nov 4;9:e12266. doi: 10.7717/peerj.12266 (PMC8572519; doi:10.7717/peerj.12266)
Supplement: Supplemental Information 2 [file peerj-09-12266-s002.xlsx]

## Sheet: Sheet1
Females															Males
	Thorax				Abdomen				TOTAL							Thorax				Abdomen				TOTAL
# individual	length	width	depth	SA	length	width	depth	SA	SA						# individual	length	width	depth	SA	length	width	depth	SA	SA
1	3	1.5	1.5	12.0683	6	0.1	2	19.1361	31.2044						1	2	1.5	1.5	8.67885	3	0.1	1.5	7.20958	15.8884
2	3	2	2	16.9081	7	0.1	3	33.4017	50.3098						2	3	1.5	1.5	12.0683	5	0.1	2	15.9514	28.0197
3	3	1.5	1.5	12.0683	6	0.1	2	19.1361	31.2044						3	3	1.5	1.5	12.0683	5	0.1	2	15.9514	28.0197
4	3	2	2	16.9081	6	0.1	2.5	23.8841	40.7922						4	3	1.5	2	14.4474	5	0.1	2	15.9514	30.3988
5	2	1.5	1.5	8.67885	5	0.1	2	15.9514	24.6302						5	3	1.5	1.5	12.0683	4.5	0.1	2	14.3593	26.4276
6	2	1	1	5.36369	5	0.1	2	15.9514	21.315						6	2	1	1.5	6.97172	4	0.1	1.5	9.60359	16.5753
7	3	1.5	1.5	12.0683	6	0.1	2	19.1361	31.2044						7	2	1	1	5.36369	4	0.1	1.5	9.60359	14.9673
8	4	2	2	21.4548	7	0.1	3	33.4017	54.8565						8	2	1	1.5	6.97172	4	0.1	2	12.7674	19.7391
9	2.5	1.5	1.5	10.3546	5	0.1	1.5	11.9986	22.3532						9	3	1.5	2	14.4474	5	0.1	2	15.9514	30.3988
10	4	2	2	21.4548	7	0.1	2.5	27.8595	49.3143						10	3	2	2	16.9081	6	0.1	2	19.1361	36.0442
11	3.5	2	2	19.1646	6.5	0.1	3	31.0185	50.1831						11	2.5	1.5	2	12.4625	5	0.1	2	15.9514	28.4139
12	3	1.5	2	14.4474	6	0.1	2	19.1361	33.5835						12	3	1.5	1.5	12.0683	4	0.1	2	12.7674	24.8357
13	2	1	1	5.36369	4	0.1	1.5	9.60359	14.9673						13	4	2	2	21.4548	5	0.1	2.5	19.9092	41.3639
14	4	2	2	21.4548	7	0.1	3	33.4017	54.8565						14	3	1.5	2	14.4474	5	0.1	2	15.9514	30.3988
15	4	2	2	21.4548	7	0.1	3	33.4017	54.8565						15	3	1.5	1.5	12.0683	4.5	0.1	2	14.3593	26.4276
16	4	2	2	21.4548	7	0.1	2.5	27.8595	49.3143						16	3	1.75	1.5	13.2386	5	0.1	2	15.9514	29.19
17	3	1.5	2	14.4474	6	0.1	2	19.1361	33.5835						17	3	2	2	16.9081	6	0.1	2	19.1361	36.0442
18	2.5	1.5	1.5	10.3546	5	0.1	2	15.9514	26.3059						18	3	2	2	16.9081	5	0.1	2	15.9514	32.8595
19	2	1	1.5	6.97172	4	0.1	2	12.7674	19.7391						19	2	1	1.5	6.97172	4	0.1	1.5	9.60359	16.5753
20	3	1	1.5	9.89549	5	0.1	2	15.9514	25.8468						20	3	1.5	1.5	12.0683	5	0.1	2	15.9514	28.0197
21	2	1	1	5.36369	4	0.1	1.5	9.60359	14.9673						21	3	1.5	1.5	12.0683	5	0.1	1.5	11.9986	24.0669
22	3	2	2	16.9081	6	0.1	2.5	23.8841	40.7922						22	3	1.5	2	14.4474	5	0.1	2	15.9514	30.3988
23	2	1	1.5	6.97172	4	0.1	2	12.7674	19.7391						23	3	1	1.5	9.89549	4	0.1	1.5	9.60359	19.4991
24	4	2.5	2.5		7	0.1	4								24	3	1.5	1.5	12.0683	5	0.1	2	15.9514	28.0197
															25	3	2	2	16.9081	6	0.1	2	19.1361	36.0442
Average	2.97917	1.60417	1.70833	12.9396	5.77083	0.1	2.3125	20.3994	34.6052						26	3	2	2	16.9081	5	0.1	2	15.9514	32.8595
s.n.	0.151918	0.0901848	0.0791524	1.1767	0.22112	5.78744e-18	0.123405	1.64104	2.76984						27	3	1.5	1.5	12.0683	4	0.1	2	12.7674	24.8357
															28	3	2	2	16.9081	6	0.1	2	19.1361	36.0442
															29	3	1.5	1.5	12.0683	4	0.1	1.5	9.60359	21.6719
															30	3	2	1.5	14.4474	6	0.1	2	19.1361	33.5835
															31	3	1.5	1.5	12.0683	4	0.1	1.5	9.60359	21.6719
															32	2	1	1	5.36369	3	0.1	1.5	7.20958	12.5733
															Average	2.82812	1.53906	1.65625	12.6191	4.71875	0.1	1.875	14.3146	26.9336
															s.n.	0.0797216	0.0595148	0.0523515	0.660529	0.141879	7.47757e-18	0.0449013	0.655585	1.2623
