# Supplementary material for: Courtship behavior and identification of a sex pheromone in Ibalia leucospoides (Hymenoptera: Ibaliidae), a larval parasitoid of Sirex noctilio (Hymenoptera: Siricidae)
Source: PeerJ. 2021 Nov 4;9:e12266. doi: 10.7717/peerj.12266 (PMC8572519; doi:10.7717/peerj.12266)
Supplement: Supplemental Information 3 [file peerj-09-12266-s003.xlsx]

## Sheet: Sheet1
Females											Males
	(Z,Z) 6,9-heptadecadiene	C23	C25	C26	C27	Component 1	Component 2					(Z,Z) 6,9-heptadecadiene	C23	C25	C26	C27	Component 1	Component 2
# individual	μg	μg	μg	μg	μg	μg	μg				# individual	μg	μg	μg	μg	μg	μg	μg
1	0.0545175	0.0178137	2.58558	8.89204	9.60357	7.62993	61.3625				1	0	0.0398217	4.19537	12.6582	37.4388	1.74882	18.4135
2	0.036368	0.0300749	4.15121	18.5286	22.6033	8.71072	96.8167				2	0	0.0191923	1.5079	4.88089	8.96538	3.46279	49.9935
3	0.0225212	0.110398	11.3597	47.5999	41.1563	26.4494	152.597				3	0.00997625	0.0896855	3.42281	11.8758	18.1917	4.32063	7.21187
4	0.00519977	0.0760758	5.77397	29.4005	29.5076	8.04478	84.4168				4	0.00392873	0.064141	3.55501	12.2874	23.9673	4.0156	60.6655
5	0.00640368	0.12246	4.37845	11.472	16.6312	5.93585	58.626				5	0.00347514	0.0177121	1.87588	7.84938	10.663	2.6669	33.7337
6	0	0.0598565	8.91157	43.8965	42.5108	10.4601	105.593				6	0	0.0432333	2.61456	10.8728	20.6008	4.09367	66.7162
7	0.00338448	0.103536	6.4727	18.3669	34.9149	9.15654	77.0035				7	0.00356089	0.0288857	2.87812	10.7329	18.4611	3.45205	55.5314
8	0.00787382	0.0472478	3.74933	18.1101	20.3543	6.09833	82.7977				8	0	0.0584753	3.15152	10.8178	27.5408	3.14408	49.049
9	0.00617132	0.079632	4.06903	19.2862	25.0579	4.06933	84.2101				9	0	0.06713	2.76619	7.83589	23.8898	2.59971	50.4558
10	0.00632121	0.0318088	4.16477	14.5101	27.0565	5.60133	66.673				10	0	0.0226101	4.84078	17.2111	29.0927	10.3962	95.6318
11	0	0.0388656	6.2909	24.25	29.5508	14.1656	104.873				11	0	0.00534264	1.2947	3.636	5.43114	1.39472	11.4109
12	0.137433	0.0706856	6.8861	26.677	38.5363	14.3378	129.817				12	0	0.0584753	0	11.0693	22.8179	4.51386	35.3717
13	0.0308575	0.0521722	7.30205	27.7728	59.8494	10.1796	14.8854				13	0	0.0461567	2.61775	9.59066	23.3103	3.57239	57.831
14	0.296296	0.0332354	4.03594	14.7696	20.5762	7.77845	66.4321				14	0	0.0453575	0	21.4111	37.6276	5.39257	86.5758
15	0.00491566	0.0429517	2.58585	9.90484	16.1921	4.26607	7.08426				15	0	0.00696979	1.29295	3.68961	5.00894	1.49828	13.1519
16	0.00385782	0.201293	8.91924	20.9901	42.5116	12.4386	103.888				16	0	0.0556745	3.47666	13.9943	34.5608	4.31981	69.6778
17	0.00691969	0.0171584	2.11468	7.12833	9.35625	3.55852	32.0305				17	0.0066702	0.0380016	2.73617	8.62517	21.5844	2.73476	54.0798
18	0.00476979	0.0557498	5.00845	23.835	25.3984	12.27	111.996				18	0	0.0562276	3.40419	12.8301	22.7809	3.88795	56.6645
19	0.0046023	0.0747087	5.72013	11.9366	27.2068	9.69471	63.6721				19	0	0.0557617	0	18.0704	55.5231	8.53738	95.9575
20	0.00420722	0.0697552	10.9811	28.7483	74.6165	15.495	141.236				20	0	0.0266746	3.7597	8.65136	20.9139	6.40167	59.0141
21	0	0.0276075	2.26855	6.73841	9.1589	3.94645	31.6337				21	0	0.00374534	1.23488	3.65604	7.5207	1.62536	20.0839
22	0	0.00571778	1.31403	3.98063	3.9493	1.54861	12.9776				22	0	0.0383148	2.71845	12.6487	22.6968	3.47474	57.1727
23	0.00215222	0.124354	5.97191	22.1124	35.9214	9.03561	105.487				23	0	0.0288857	0	18.954	54.0822	7.52274	124.195
											24	0	0.0717082	4.3265	12.6142	43.2567	3.19259	67.6856
Average	0.0280335	0.0649199	5.43544	19.9525	28.7922	9.16832	78.0917				25	0	0.0688821	4.22473	14.8124	49.2554	4.3853	87.0456
s.n.	0.0136826	0.00931989	0.568383	2.29645	3.45533	1.10591	8.36355				26	0	0.0191199	0	17.2599	77.7233	6.5175	149.876
											27	0	0.0243901	2.58637	10.0914	28.7591	4.03598	61.5367
											28	0	0.030255	1.97617	8.09641	13.5476	3.50081	41.706
											29	0	0.0206837	2.20402	11.0284	15.6564	4.35229	50.9746
											30	0	0.0191199	0	26.5637	43.4362	11.6696	58.466
											31	0	0.0877292	5.41933	11.0689	26.3775	8.93695	63.9711
											32	0	0.0841728	3.94617	13.3429	35.7073	4.28516	62.4817
											33	0.00324784	0.030255	2.84148	9.98482	23.1053	5.0934	59.8722
											34	0.00562415	0.0381757	4.63358	8.41032	22.1407	5.05235	40.6146
											35	0	0.00218785	1.11907	2.86701	2.99432	1.09722	5.13863
											36	0	0.0304075	2.60398	7.68781	27.5517	3.50164	53.497
											37	0	0.0618723	3.07579	8.8398	26.3892	2.5049	36.6227
											Average (ng)	0.000986032	0.0406874	2.49462	11.2572	26.7181	4.40277	55.894
											s.n.	0.000378092	0.00390468	0.248177	0.827939	2.55563	0.397987	4.94284
